# Supplementary material for: An Inflammatory Response-Related Gene Signature Can Predict the Prognosis and Impact the Immune Status of Lung Adenocarcinoma
Source: Cancers (Basel). 2022 Nov 23;14(23):5744. doi: 10.3390/cancers14235744 (PMC9736863; doi:10.3390/cancers14235744)
Supplement: Supplementary file 1 [file cancers-14-05744-s001.zip]

Archive with 1 entries (1 files):
- cancers-1986942-supplementary.pdf
